# Supplementary material for: Smartphone Addiction and Associated Health Outcomes in Adult Populations: A Systematic Review
Source: Int J Environ Res Public Health. 2021 Nov 22;18(22):12257. doi: 10.3390/ijerph182212257 (PMC8622754; doi:10.3390/ijerph182212257)
Supplement: Supplementary file 1 [file ijerph-18-12257-s001.zip]

Archive with 2 entries (2 files):
- ijerph-1425730 table s1.pdf
- ijerph-1425730-supplementary.xlsx
